# Supplementary material for: Structural basis for a conserved neutralization epitope on the receptor-binding domain of SARS-CoV-2
Source: Nat Commun. 2023 Jan 19;14:311. doi: 10.1038/s41467-023-35949-8 (PMC9852238; doi:10.1038/s41467-023-35949-8)
Supplement: Supplementary file 3 — Source Data [file 41467_2023_35949_MOESM3_ESM.xlsx]

## Sheet: Fig. 1
ELISA	OD450
RBD (Wild type)
mAb (μg/ml)	EY-6A		FP-12A		IV-6D		IV-4B		IV-10C		IS-9A		IS-11B		IY-2A		BS-1A (anti-flu)		FD-11A		FI-3A
10	1.82	1.8	1.71	1.72	1.82	1.88	1.77	1.78	1.75	1.83	1.93	1.9	1.75	1.77	1.83	1.85	0.21	0.2	1.77	1.85	1.88	1.78
2	1.87	1.79	1.77	1.78	1.82	1.85	1.79	1.77	1.66	1.81	1.91	1.93	1.66	1.74	1.76	1.84	0.18	0.18	1.81	1.84	1.84	1.78
0.4	1.84	1.79	1.73	1.77	1.72	1.79	1.41	1.46	1.54	1.66	1.88	1.91	1.81	1.78	1.82	1.85	0.17	0.17	1.76	1.82	1.79	1.75
0.08	1.7	1.66	1.52	1.45	1.71	1.66	0.76	0.78	1.28	1.27	1.73	1.65	1.17	1.24	1.7	1.76	0.16	0.17	1.52	1.66	1.43	1.62
0.016	1.3	1.14	0.93	1.12	1.59	1.27	0.3	0.33	0.87	0.72	1.45	1.27	1.02	0.95	1.3	1.35	0.16	0.14	1.04	1.17	1.15	1.33
0.0032	0.7	0.79	0.38	0.43	1.06	0.89	0.18	0.21	0.42	0.44	1.03	0.83	0.72	0.68	0.94	1.13	0.16	0.15	0.68	0.79	0.75	0.93
RBD (Beta)
mAb (μg/ml)	EY-6A		FP-12A		IV-6D		IV-4B		IV-10C		IS-9A		IS-11B		IY-2A		BS-1A (anti-flu)		FD-11A		FI-3A
10	1.73	1.78	1.82	1.78	1.77	1.81	1.88	1.84	1.66	1.6	1.75	1.8	1.66	1.7	1.77	1.78	0.23	0.24	1.83	1.85	0.35	0.35
2	1.7	1.78	1.83	1.77	1.75	1.66	1.82	1.74	1.58	1.58	1.79	1.92	1.72	1.71	1.76	1.86	0.21	0.24	1.84	1.84	0.25	0.23
0.4	1.66	1.71	1.8	1.77	1.75	1.78	1.14	1.25	1.63	1.44	1.78	1.9	1.65	1.66	1.79	1.84	0.2	0.18	1.66	1.61	0.2	0.21
0.08	1.54	1.45	1.48	1.18	1.68	1.52	0.88	0.69	1.34	1	1.66	1.78	1.22	1.35	1.56	1.7	0.2	0.17	1.32	1.25	0.2	0.2
0.016	0.98	1.03	1.02	0.85	1.12	1.07	0.42	0.23	1.1	0.77	1.26	1.48	0.95	1.1	1.21	1.44	0.19	0.17	0.94	0.87	0.19	0.2
0.0032	0.66	0.61	0.53	0.29	0.84	0.73	0.2	0.16	0.73	0.43	0.98	1.11	0.59	0.84	1.04	1.17	0.19	0.18	0.5	0.33	0.19	0.18
RBD (Delta)
mAb (μg/ml)	EY-6A		FP-12A		IV-6D		IV-4B		IV-10C		IS-9A		IS-11B		IY-2A		BS-1A (anti-flu)		FD-11A		FI-3A
10	1.75	1.78	1.66	1.68	1.77	1.76	1.69	1.72	1.88	1.84	1.72	1.77	1.78	1.63	1.81	1.77	0.28	0.27	1.74	1.78	1.7	1.71
2	1.77	1.78	1.72	1.65	1.78	1.8	1.56	1.7	1.85	1.84	1.73	1.79	1.66	1.68	1.85	1.83	0.22	0.23	1.77	1.79	1.71	1.71
0.4	1.72	1.77	1.73	1.6	1.78	1.78	1.61	1.58	1.73	1.81	1.68	1.77	1.63	1.66	1.79	1.82	0.2	0.27	1.7	1.74	1.7	1.66
0.08	1.68	1.52	1.25	1.11	1.71	1.33	1.12	0.99	1.25	1.35	1.54	1.65	1.04	1.41	1.66	1.59	0.2	0.18	1.55	1.48	1.42	1.53
0.016	1.1	1.02	0.75	0.77	1.19	0.96	0.56	0.43	0.98	1.04	1.32	1.34	0.73	1.26	1.34	1.19	0.2	0.18	1.14	1.02	1.05	1.17
0.0032	0.72	0.69	0.44	0.59	0.75	0.64	0.34	0.28	0.63	0.59	1.03	0.96	0.35	0.98	0.98	0.85	0.18	0.19	0.79	0.84	0.65	0.58
RBD (Omicron BA.1)
mAb (μg/ml)	EY-6A		FP-12A		IV-6D		IV-4B		IV-10C		IS-9A		IS-11B		IY-2A		BS-1A (anti-flu)		FD-11A		FI-3A
10	1.65	1.7	0.34	0.35	1.72	1.77	0.29	0.35	0.34	0.33	0.29	0.24	0.3	0.31	1.83	1.88	0.22	0.23	0.46	0.43	0.27	0.27
2	1.66	1.71	0.21	0.24	1.7	1.75	0.21	0.25	0.2	0.24	0.21	0.19	0.21	0.22	1.82	1.85	0.21	0.19	0.29	0.32	0.19	0.2
0.4	1.48	1.5	0.18	0.2	1.53	1.43	0.18	0.22	0.16	0.21	0.19	0.18	0.17	0.19	1.77	1.81	0.18	0.18	0.2	0.25	0.18	0.16
0.08	1.18	1.02	0.17	0.2	1.06	0.95	0.18	0.2	0.15	0.18	0.18	0.12	0.15	0.18	1.25	1.34	0.17	0.17	0.14	0.18	0.17	0.16
0.016	0.72	0.66	0.17	0.19	0.82	0.88	0.18	0.21	0.11	0.16	0.17	0.11	0.14	0.17	0.97	1.11	0.19	0.17	0.14	0.18	0.17	0.14
0.0032	0.24	0.22	0.16	0.19	0.33	0.43	0.19	0.2	0.11	0.15	0.17	0.11	0.15	0.17	0.72	0.77	0.17	0.15	0.13	0.18	0.15	0.13
RBD (Omicron BA.2)
mAb (μg/ml)	EY-6A		FP-12A		IV-6D		IV-4B		IV-10C		IS-9A		IS-11B		IY-2A		BS-1A (anti-flu)		FD-11A		FI-3A
10	0.94	0.87	0.17	0.19	0.83	0.87	0.37	0.33	0.46	0.4	0.27	0.17	0.14	0.14	1.1	1.23	0.18	0.15	0.31	0.29	0.35	0.24
2	0.71	0.47	0.12	0.17	0.48	0.62	0.29	0.28	0.23	0.28	0.19	0.19	0.14	0.15	1.23	1.25	0.18	0.13	0.15	0.15	0.14	0.14
0.4	0.28	0.24	0.13	0.17	0.23	0.3	0.16	0.15	0.18	0.16	0.18	0.18	0.16	0.13	0.92	1.01	0.18	0.12	0.18	0.19	0.13	0.13
0.08	0.18	0.14	0.13	0.15	0.16	0.16	0.16	0.14	0.17	0.18	0.17	0.2	0.16	0.15	0.63	0.72	0.17	0.13	0.15	0.12	0.13	0.14
0.016	0.15	0.14	0.18	0.15	0.15	0.15	0.15	0.14	0.17	0.18	0.17	0.17	0.15	0.14	0.19	0.23	0.13	0.18	0.15	0.15	0.13	0.12
0.0032	0.15	0.14	0.13	0.15	0.13	0.14	0.16	0.13	0.17	0.16	0.11	0.19	0.18	0.18	0.14	0.23	0.12	0.13	0.13	0.13	0.12	0.11
RBD (Omicron BA.5)
mAb (μg/ml)	EY-6A		FP-12A		IV-6D		IV-4B		IV-10C		IS-9A		IS-11B		IY-2A		BS-1A (anti-flu)		FD-11A		FI-3A
10	0.77	0.82	0.24	0.27	0.68	0.56	0.68	0.58	0.39	0.38	0.26	0.32	0.19	0.13	1.15	1.26	0.22	0.16	0.24	0.22	0.15	0.16
2	0.54	0.42	0.22	0.2	0.56	0.48	0.42	0.27	0.37	0.2	0.23	0.25	0.21	0.14	1.19	1.25	0.16	0.16	0.19	0.14	0.14	0.16
0.4	0.23	0.22	0.15	0.17	0.24	0.47	0.2	0.13	0.25	0.22	0.22	0.14	0.26	0.12	0.95	1.1	0.15	0.15	0.14	0.14	0.14	0.15
0.08	0.12	0.12	0.15	0.17	0.17	0.21	0.16	0.13	0.23	0.17	0.13	0.14	0.17	0.1	0.57	0.78	0.18	0.15	0.15	0.11	0.14	0.14
0.016	0.11	0.13	0.14	0.16	0.16	0.14	0.13	0.12	0.23	0.14	0.13	0.16	0.23	0.11	0.26	0.23	0.19	0.15	0.14	0.11	0.13	0.14
0.0032	0.13	0.13	0.14	0.16	0.14	0.14	0.14	0.15	0.26	0.14	0.21	0.11	0.18	0.11	0.19	0.15	0.12	0.15	0.12	0.12	0.14	0.15
RBD-ACE2 competition	%
mAb (μg/ml)	EY-6A		FP-12A		IV-6D		IV-4B		IV-10C		IS-9A		IS-11B		IY-2A		BS-1A (anti-flu)		FI-3A
50	48	56	99	84	11	2	78	71	67	71	105.3	95	94	92	108	91	-14	-7	92	85
10	41	32	89	75	-7	-3	72	69	51	44	90	99	88	92	86	84	-10	-5	90	88
2	20	17	43	28	-11	-12	29	35	17	9	95	92	92	88	85	88	1	2	98	87
0.4	12	-1	-4	6	2	-4	-7	10	1	-4	71	78	66	59	72	61	-15	-10	75	66
0.08	-3	1	-11	1	-8	1	-4	-8	-10	2	29	37	11	18	13	-4	2	-8	22	31
0.016	-11	-8	-2	-5	-12	-9	-9	-7	1	-7	3	-4	-5	2	-5	-8	7	-7	18	7

## Sheet: Fig. 2
SARS-CoV-2 WT
conc. (mg/ml)	EY-6A-1	EY-6A-2		conc. (mg/ml)	IV-6D-1	IV-6D-2		conc. (mg/ml)	FP-12A-1	FP-12A-2		conc. (mg/ml)	IV-4B-1	IV-4B-2		conc. (mg/ml)	IV-10C-1	IV-10C-2		conc. (mg/ml)	IS-9A-1	IS-9A-2		conc. (mg/ml)	IS-11B-1	IS-11B-2		conc. (mg/ml)	IY-2A-1	IY-2A-2		conc. (mg/ml)	control-1	control-2
0.070047	81.6723	85.4732		0.067485	94.6912	90.7656		0.08625	60.4418	64.8548		0.045685	99.9148	99.9904		0.05767	91.7369	91.5296		0.064599	99.5472	99.9497		0.063694	99.8244	99.8641		0.060241	98.5326	98.0782		0.1	7.756	-6.963
0.017512	76.072	76.834		0.016871	92.2107	90.1034		0.021563	42.0046	41.4612		0.011421	99.4867	99.9987		0.014418	85.2845	81.2653		0.01615	98.8343	99.2704		0.015924	99.8697	99.8981		0.01506	98.6063	97.6847		0.025	15.884	4.653
0.004378	64.5709	77.434		0.004218	82.8869	84.3465		0.0053906	35.1529	29.307		0.002855	98.2015	97.9329		0.003604	76.087	58.4008		0.004037	96.9466	99.7149		0.003981	98.0061	98.7088		0.003765	95.109	97.1622		0.00625	25.172	6.78
0.001094	42.6038	57.7924		0.001054	58.9098	55.321		0.0013477	15.6134	27.1466		0.000714	90.0532	84.534		0.000901	52.8453	63.1598		0.001009	92.782	85.913		0.000995	89.9074	85.5962		0.000941	86.3082	86.7773		0.001563	26.589	-7.54
0.000274	29.1538	42.1538		0.000264	41.5342	50.8486		0.00033691	-4.48106	9.73768		0.000178	75.8561	71.5842		0.000225	48.6228	64.5678		0.000252	63.9605	73.8797		0.000249	72.6914	69.6074		0.000235	75.1436	78.9601		0.000391	27.978	18.306
6.84e-05	40.5988	42.2293		6.59e-05	26.8927	37.9002		8.4229e-05	-22.5835	-8.1281		4.46e-05	64.0655	63.9589		5.63e-05	53.1761	44.1301		6.31e-05	45.5555	42.4526		6.22e-05	59.6581	64.3935		5.88e-05	66.6387	64.1484		9.77e-05	20.199	16.449
1.71e-05	26.4407	26.5174		1.65e-05	19.0104	37.0851		2.1057e-05	-4.38005	-52.6974		1.12e-05	61.8994	48.2155		1.41e-05	21.2209	26.9749		1.58e-05	55.4168	50.7348		1.56e-05	58.141	50.9411		1.47e-05	44.3162	45.0481		2.44e-05	32.598	25.907
4.28e-06	26.9462	5.70504		4.12e-06	34.8531	23.1579		5.2643e-06	9.93736	-14.5767		2.79e-06	52.672	50.0387		3.52e-06	6.99566	7.82006		3.94e-06	22.4148	30.5661		3.89e-06	41.5326	42.2552		3.68e-06	11.2116	21.0181		6.1e-06	16.449	20.417
SARS-CoV-2 Beta
conc. (mg/ml)	EY-6A-1	EY-6A-2		conc. (mg/ml)	IV-6D-1	IV-6D-2		conc. (mg/ml)	FP-12A-1	FP-12A-2		conc. (mg/ml)	IV-4B-1	IV-4B-2		conc. (mg/ml)	IV-10C-1	IV-10C-2		conc. (mg/ml)	IS-9A-1	IS-9A-2		conc. (mg/ml)	IS-11B-1	IS-11B-2		conc. (mg/ml)	IY-2A-1	IY-2A-2		conc. (mg/ml)	control-1	control-2
0.070047	96.9934	94.2825		0.067485	95.6324	96.4282		0.08625	71.52	76.947		0.045685	99.7907	99.7996		0.05767	96.0471	95.4818		0.064599	99.9593	99.7915		0.063694	99.4874	99.9915		0.060241	99.6223	98.9358		0.1	2.983	-15.771
0.017512	83.5986	87.4391		0.016871	89.5779	88.3198		0.021563	56.292	57.149		0.011421	99.6265	99.6886		0.014418	84.7648	86.2123		0.01615	99.8302	99.8302		0.015924	98.9374	99.0945		0.01506	99.3609	99.519		0.025	34.593	-1.634
0.004378	58.4411	64.7516		0.004218	72.2735	72.3358		0.0053906	33.728	37.463		0.002855	96.7519	96.1573		0.003604	67.7246	69.9925		0.004037	93.3804	98.1251		0.003981	93.6219	89.4403		0.003765	99.3035	98.8698		0.00625	26.712	14.12
0.001094	44.9194	45.613		0.001054	35.9228	34.4287		0.0013477	23.141	26.516		0.000714	80.351	85.2296		0.000901	44.1222	27.8154		0.001009	82.2136	85.7368		0.000995	62.7422	54.5466		0.000941	87.1985	91.2611		0.001563	28.548	7.864
0.000274	21.8001	30.5215		0.000264	18.6596	16.5682		0.00033691	14.984	27.468		0.000178	66.3015	63.6784		0.000225	24.8601	22.0555		0.000252	35.6859	56.3415		0.000249	36.0237	30.8784		0.000235	63.8333	65.5806		0.000391	20.503	22.847
6.84e-05	10.3751	19.6244		6.59e-05	8.71939	9.8468		8.4229e-05	13.424	25.28		4.46e-05	53.9947	49.9922		5.63e-05	32.4511	17.4444		6.31e-05	27.6401	27.1314		6.22e-05	27.0576	19.5907		5.88e-05	38.1333	39.945		9.77e-05	20.942	18.677
1.71e-05	4.2026	22.4963		1.65e-05	13.3857	9.57777		2.1057e-05	19.807	20.631		1.12e-05	43.2111	41.7712		1.41e-05	-3.34362	20.9579		1.58e-05	8.79236	26.6626		1.56e-05	13.7075	12.2279		1.47e-05	18.1314	17.8791		2.44e-05	23.628	8.47
4.28e-06	9.37472	22.8735		4.12e-06	8.66107	-0.01985		5.2643e-06	14.734	21.472		2.79e-06	38.1638	24.4805		3.52e-06	0.728049	1.61145		3.94e-06	-6.23976	4.72491		3.89e-06	-2.04071	-13.3749		3.68e-06	2.23753	3.57864		6.1e-06	28.386	16.503
SARS-CoV-2 Delta
conc. (mg/ml)	EY-6A-1	EY-6A-2		conc. (mg/ml)	IV-6D-1	IV-6D-2		conc. (mg/ml)	FP-12A-1	FP-12A-2		conc. (mg/ml)	IV-4B-1	IV-4B-2		conc. (mg/ml)	IV-10C-1	IV-10C-2		conc. (mg/ml)	IS-9A-1	IS-9A-2		conc. (mg/ml)	IS-11B-1	IS-11B-2		conc. (mg/ml)	IY-2A-1	IY-2A-2		conc. (mg/ml)	control-1	control-2
0.070047	99.9609	99.7972		0.067485	99.8667	99.9002		0.08625	97.235	96.4628		0.045685	99.9512	99.9681		0.05767	99.643	99.6803		0.064599	99.4537	99.9728		0.063694	99.9943	99.8771		0.060241	98.66	99.9803		0.1	28.555	15.991
0.017512	93.7232	93.9596		0.016871	99.3573	99.4169		0.021563	80.5586	80.2159		0.011421	99.985	99.9499		0.014418	98.8852	98.6214		0.01615	99.8462	99.9918		0.015924	99.9659	99.9588		0.01506	99.4155	98.7716		0.025	40.783	28.939
0.004378	67.7267	70.7111		0.004218	93.5182	93.6635		0.0053906	58.0884	58.5666		0.002855	99.7423	99.6866		0.003604	89.0776	90.5118		0.004037	99.5424	99.9728		0.003981	99.6711	99.0172		0.003765	99.1988	99.9212		0.00625	28.172	13.024
0.001094	28.5849	32.7021		0.001054	53.9707	62.0032		0.0013477	29.6562	33.6809		0.000714	93.769	92.5868		0.000901	62.3736	65.9732		0.001009	97.8729	96.8332		0.000995	93.2115	89.9354		0.000941	95.7356	93.3836		0.001563	21.84	1.079
0.000274	17.5145	25.9778		0.000264	36.8124	36.5079		0.00033691	-0.2296	18.4283		0.000178	66.7579	66.7674		0.000225	37.5317	37.0825		0.000252	80.7712	80.4667		0.000249	44.1137	61.7202		0.000235	67.2246	68.7482		0.000391	23.357	20.08
6.84e-05	11.3767	24.5926		6.59e-05	25.0942	32.6349		8.4229e-05	-23.435	-5.0054		4.46e-05	49.6389	38.8351		5.63e-05	17.1919	17.9581		6.31e-05	41.0692	43.7802		6.22e-05	1.28763	12.8578		5.88e-05	20.7465	14.5671		9.77e-05	27.172	19.34
1.71e-05	12.6224	1.49141		1.65e-05	27.5199	16.7832		2.1057e-05	-6.3954	-1.4692		1.12e-05	32.7946	31.2187		1.41e-05	14.3117	7.74506		1.58e-05	16.6234	8.51435		1.56e-05	6.35209	-7.65748		1.47e-05	-10.7385	2.09115		2.44e-05	19.253	2.632
4.28e-06	-1.50624	12.1157		4.12e-06	17.3267	20.9825		5.2643e-06	-44.6958	-32.2966		2.79e-06	27.7855	11.0534		3.52e-06	3.39151	14.3607		3.94e-06	18.7901	16.6332		3.89e-06	-9.00857	-5.76084		3.68e-06	-8.15625	2.87494		6.1e-06	14.508	4.063
SARS-CoV-2 BA.1
conc. (mg/ml)	EY-6A-1	EY-6A-2		conc. (mg/ml)	IV-6D-1	IV-6D-2		conc. (mg/ml)	FP-12A-1	FP-12A-2		conc. (mg/ml)	IV-4B-1	IV-4B-2		conc. (mg/ml)	IV-10C-1	IV-10C-2		conc. (mg/ml)	IS-9A-1	IS-9A-2		conc. (mg/ml)	IS-11B-1	IS-11B-2		conc. (mg/ml)	IY-2A-1	IY-2A-2		conc. (mg/ml)	control-1	control-2
0.070047	75.591	71.159		0.0682	69.073	71.3979		0.08625	-0.9244	-10.87		0.0547	43.84	32.5302		0.0565	25.4734	29.9248		0.0517	-1.20239	7.0595		0.09045	-10.539	-20.1		0.05615	99.9418	100.016		0.1	-26.826	-17.264
0.017512	50.975	42.149		0.017	52.8336	53.3369		0.021563	-4.033	3.767		0.0137	26.6037	21.9113		0.0141	35.6147	21.3781		0.0129	3.07959	7.79877		0.02261	26.956	-8.248		0.014039	99.9917	99.5927		0.025	0.908	3.878
0.004378	44.274	40.872		0.00426	30.4867	41.6016		0.0053906	-2.542	-4.65		0.00342	32.3255	22.2939		0.00353	29.7569	14.0959		0.00323	-5.41636	0.622394		0.005653	15.425	19.794		0.0035096	97.2482	92.9048		0.00625	-2.424	17.121
0.001094	24.953	29.694		0.00107	27.0706	24.3607		0.0013477	-4.99	4.904		0.000855	12.7265	27.2845		0.000882	13.0299	13.5994		0.000807	9.96361	-9.82465		0.001413	17.434	16.245		0.00088	66.9474	71.6706		0.001563	5.629	16.433
0.000274	32.441	25.555		0.000266	26.8231	25.436		0.00033691	-14.14	3.842		0.000214	-5.62187	20.3432		0.000221	13.0778	0.65078		0.000202	11.9103	-7.10866		0.0003533	23.479	22.712		0.00022	46.5219	38.6928		0.000391	4.211	-4.431
6.84e-05	20.292	19.411		6.66e-05	24.25	13.0676		8.4229e-05	7.998	-5.122		5.34e-05	2.80222	-3.00317		5.51e-05	18.4076	15.2262		5.05e-05	4.27992	-0.42514		8.833e-05	21.934	17.221		5.5e-05	16.2868	32.944		9.77e-05	15.632	8.011
1.71e-05	22.08	18.688		1.66e-05	11.4388	11.5501		2.1057e-05	5.048	7.573		1.34e-05	7.07437	11.464		1.38e-05	26.7849	3.95617		1.26e-05	14.3516	-2.07946		2.208e-05	24.129	24.791		1.4e-05	10.533	9.56475		2.44e-05	6.803	2.286
4.28e-06	23.775	29.383		4.16e-06	1.62884	18.6604		5.2643e-06	-8.738	-0.7574		3.34e-06	-3.41607	6.95233		3.45e-06	25.202	1.44693		3.15e-06	1.21859	-1.52831		5.52e-06	28.124	5.22		3.427e-06	21.1605	16.3973		6.1e-06	-6.441	17.839
SARS-CoV-2 BA.2
conc. (mg/ml)	EY-6A-1	EY-6A-2		conc. (mg/ml)	IV-6D-1	IV-6D-2		conc. (mg/ml)	FP-12A-1	FP-12A-2		conc. (mg/ml)	IV-4B-1	IV-4B-2		conc. (mg/ml)	IV-10C-1	IV-10C-2		conc. (mg/ml)	IS-9A-1	IS-9A-2		conc. (mg/ml)	IS-11B-1	IS-11B-2		conc. (mg/ml)	IY-2A-1	IY-2A-2		conc. (mg/ml)	control-1	control-2
0.074667	66.29	62.55		0.065333	86.13	72.64		0.068166	-0.8586	8.0137		0.056402	78.02	73.04		0.057604	9.49	-0.11		0.0574935	-4.21	-5.02		0.0585987	-0.36	12.83		0.061364	100	99.9		0.1	-6.43	-7.54
0.018667	21.99	20.03		0.016333	37.71	31.49		0.017042	-9.9027	4.8082		0.0141	9.65	25.25		0.014401	-13.11	-15.36		0.0143734	16.75	16.14		0.0146497	5.28	-9.11		0.015341	99.97	99.93		0.025	0.928	3.02
0.0046667	-1.56	7.07		0.0040833	15.21	6.54		0.00426	-15.9702	-9.5592		0.003525	20.9	5.36		0.0036	0.22	-11.63		0.00359335	7.26	17.16		0.00366242	2.27	-5.23		0.0038352	99.86	99.93		0.00625	3.424	17.121
0.001167	5.25	-17.39		0.001021	-1.77	-3.06		0.001065	-18.3171	-9.9027		0.000881	-22.82	11.22		0.0009	12.18	0.05		0.000898337	-6.19	11.14		0.000915605	13.7	22.02		0.000959	83.34	86.1		0.001563	-1.62	5.23
0.000292	-3.48	-12.78		0.000255	4.24	5.78		0.000266	-20.435	-21.8661		0.00022	0.67	1.25		0.000225	1.26	2.52		0.000224584	8.23	12.57		0.000228901	11.73	20.82		0.00024	49.87	36.7		0.000391	-2.19	-4.02
7.29e-05	6.93	0.54		6.38e-05	-0.76	0.19		6.7e-05	-7.3268	16.0847		5.5e-05	5.07	4.49		5.6e-05	18.71	5.1		5.6146e-05	14.66	26.08		5.72253e-05	-2.71	14.2		5.99e-05	28.73	-0.83		9.77e-05	12.54	5.21
1.82e-05	8.15	1.62		1.6e-05	15.8	16.29		1.7e-05	-1.9462	-14.5965		1.4e-05	-20.15	-5.6		1.4e-05	5.1	-2.8		1.40365e-05	2.78	-8.13		1.43063e-05	-10.65	-1.29		1.5e-05	18.39	9.48		2.44e-05	6.3	2.67
4.557e-06	9.86	6.23		3.988e-06	10.07	9.72		4e-06	-0.7441	3.1483		3e-06	1.71	-13.13		4e-06	-9.6	-5.6		3.5091e-06	13.18	3.54		3.5766e-06	9.44	7.08		3.745e-06	8.89	20.34		6.1e-06	-4.11	-7.212
SARS-CoV-2 BA.4/5
conc. (mg/ml)	EY-6A-1	EY-6A-2		conc. (mg/ml)	IV-6D-1	IV-6D-2		conc. (mg/ml)	FP-12A-1	FP-12A-2		conc. (mg/ml)	IV-4B-1	IV-4B-2		conc. (mg/ml)	IV-10C-1	IV-10C-2		conc. (mg/ml)	IS-9A-1	IS-9A-2		conc. (mg/ml)	IS-11B-1	IS-11B-2		conc. (mg/ml)	IY-2A-1	IY-2A-2		conc. (mg/ml)	control-1	control-2
0.066711	68.7197	71.9205		0.056402	88.35	83.49		0.0681663	4.3	1.32		0.0541455	85.75	83.87		0.0558756	18.34	19.48		0.0574935	-3.85	-11.4		0.0585987	-2.4965	20.0255		0.0567215	99.98	99.98		0.1	-1.286	-17.4
0.016678	-0.582	15.8826		0.0141	43.46	38.35		0.0170416	-12.24	-4.75		0.0135364	29.46	36.53		0.0139689	14.27	12.38		0.0143734	1.15	-23.73		0.0146497	8.637	8.5095		0.0141804	99.96	99.98		0.025	10.908	8.978
0.004169	-6.7895	-13.1668		0.003525	2.39	-8.62		0.0042604	-12.46	-12.27		0.00338409	19.15	10.59		0.00349222	8.39	14.94		0.00359335	8.65	-15.14		0.00366242	10.0606	9.7843		0.00354509	99.9	100		0.00625	-5.324	7.15
0.001042	-15.4219	-3.7342		0.000881	-12.79	-30.72		0.0010651	-23.1	-6.53		0.000846024	4.08	8.86		0.000873056	11.99	5.26		0.000898337	-1.41	-11.64		0.000915605	5.2374	4.7063		0.000886273	88.71	91		0.001563	5.94	11.86
0.000261	-25.7517	-11.2027		0.00022	-11.76	-25.52		0.000266275	-5.04	-19.31		0.000211506	7	8.94		0.000218264	15.19	2.61		0.000224584	5.99	-6.88		0.000228901	12.2065	11.6116		0.000221568	51.73	55.11		0.000391	4.31	-2.52
6.5e-05	-13.4093	-13.2153		5.5e-05	-14.53	-29.5		6.65687e-05	-15.97	-10.68		5.28765e-05	14.24	7.5		5.4566e-05	9.06	8.39		5.6146e-05	6.08	-9.19		5.72253e-05	2.6878	3.7501		5.53921e-05	21.43	22.98		9.77e-05	12.64	9.214
1.6e-05	-21.4597	1.7216		1.4e-05	-16.08	-17.36		1.66422e-05	-12.93	-6.58		1.32191e-05	-2.43	4.96		1.36415e-05	1.31	17.42		1.40365e-05	-3.59	10.19		1.43063e-05	3.8564	15.9885		1.3848e-05	11.63	6.04		2.44e-05	0.235	3.201
4e-06	1.2367	16.9738		3e-06	0.06	-10.66		4.1605e-06	-2.05	-8.85		3.3048e-06	-3.66	8.84		3.4104e-06	4.87	7.27		3.5091e-06	4.35	-2.4		3.5766e-06	7.6384	-0.6268		3.462e-06	8.74	9.57		6.1e-06	-5.412	13.421

## Sheet: Fig. S2
Serum samples	convalescent								ChAdOx1								mRNA-1273								2017 TIV-					mAb (μg/ml)
	1	2	3	4	5	6	7	8	1	2	3	4	5	6	7	8	1	2	3	4	5	6	7	8	1	2	3	4	5	100	25	6.25	1.56
RBD-bio-EY-6A competition (%)	44.5	31.6	86.3	-13.1	80.2	65.8	89.4	22.6	6.5	12.5	-8.9	-6.1	2.5	57.4	7.1	24	89.4	78.7	94.7	78.7	93.2	89.4	77.2	86.3	4.4	12.6	5.8	18.1	9.8	94.7	75.7	24.9	-3.6
	48.8	28.2	95.7	-19.5	66.6	72.9	91.6	14.2	-2.5	1.7	-2.4	-10	-4.4	44.2	-0.8	44.3	88.2	71.6	89.1	67	92.5	98.8	84.6	79.1	6.4	10.1	9.3	11.9	0.2	95.2	84.2	11.5	-9.2
Serum samples	convalescent								ChAdOx1								mRNA-1273								2017 TIV-					mAb (μg/ml)
	1	2	3	4	5	6	7	8	1	2	3	4	5	6	7	8	1	2	3	4	5	6	7	8	1	2	3	4	5	100	25	6.25	1.56
RBD-bio-IY-2A competition (%)	39.2	17.3	66.5	-9.9	60.1	54.6	54.9	34.8	-18.2	51.3	19.3	17.8	1.1	70.9	1.2	57.2	87.9	48.5	89.8	52.1	90.7	67.9	70.2	81.6	9.3	26.7	17.1	22.4	2.8	87.9	53.2	6.1	-11.8
	22.5	11.5	70.2	-11.4	64.8	47.2	51.5	17.3	-7.8	45.8	17.2	11.8	4.5	65.2	-6.8	45.5	81.8	39.2	87.5	46.3	88.5	57.3	66.7	82.4	10.4	15.1	17.2	15.1	-7.3	90.3	68.4	4.2	1.9
Serum samples	convalescent								ChAdOx1								mRNA-1273								2017 TIV-					mAb (μg/ml)
	1	2	3	4	5	6	7	8	1	2	3	4	5	6	7	8	1	2	3	4	5	6	7	8	1	2	3	4	5	100	25	6.25	1.56
RBD-bio-IS-9A competition (%)	12.6	10.3	38.4	-2.8	32.2	21.2	23	24.5	-4.2	37.7	-4.8	1.3	-3.5	34	-4.3	33.2	69.9	17.8	79	18.8	76.3	65	58.2	76.3	18.8	21.9	3.3	13.4	15.7	85.9	72.7	24.6	-1.6
	2.1	18.5	29.9	4.8	41.4	18.5	27.5	31.2	-8.8	48.3	3.3	4.8	6.9	21.2	-7.4	41.1	61.3	23.5	85.1	21.3	79.1	58.8	63.7	72.7	17.5	20.4	8.1	10.5	16.3	90.1	78.5	12.1	3.5
